# Supplementary material for: LncAABR07053481 inhibits bone marrow mesenchymal stem cell apoptosis and promotes repair following steroid-induced avascular necrosis
Source: Commun Biol. 2023 Apr 3;6:365. doi: 10.1038/s42003-023-04661-0 (PMC10070412; doi:10.1038/s42003-023-04661-0)
Supplement: Supplementary file 5 — Supplementary Data [file 42003_2023_4661_MOESM5_ESM.xlsx]

## Sheet: Supplementary Figure S2
Fig. S2C	Oxygen tension（%）				Fig. S2J	The relative gray values of p53 normalized with control bands of western blot analysis
	groups	Normal	SANFH			groups	Normoxia	Hypoxia
	1	4.46701	0.0323816			1	0.209857	1.32923
	2	4.8543	0.0972544			2	0.197649	1.19128
	3	4.58441	0.0557806			3	0.28481	1.281
	4	4.78303	0.0703498
	5	4.57282	0.0601002
	6	4.75902	0.0389225		Fig. S2K	The relative gray values of Bcl-2 normalized with control bands of western blot analysis
						groups	Normoxia	Hypoxia
						1	1.14075	0.400449
Fig. S2E	Relative fluorescence intensity of ROS					2	0.978445	0.29263
	groups	Normoxia	Hypoxia			3	0.977187	0.44939
	1	0.0189758	0.0925194
	2	0.0171082	0.0894624
	3	0.0215399	0.0902112		Fig. S2L	The relative gray values of Bid normalized with control bands of western blot analysis
	4	0.0179668	0.0964135			groups	Normoxia	Hypoxia
						1	0.156038	1.35996
						2	0.152824	1.34502
Fig. S2G	Fluorescence ratio red to green					3	0.149613	1.40271
	groups	Normoxia	Hypoxia
	1	0.973017	0.442298
	2	0.954339	0.42637
	3	1.01911	0.390512		Fig. S2N	The ratio of apoptotic cells in each group tested by Flow analysis
	4	0.968762	0.434747			groups	Normoxia	Hypoxia
						1	7.18285	48.9371
						2	7.40355	48.0227
Fig. S2H	ATP content					3	6.0803	49.4365
	groups	Normoxia	Hypoxia
	1	0.954541	0.418207
	2	1.05039	0.368967
	3	0.970777	0.350454		Fig. S2O	Cell viability
	4	1.03001	0.290158			groups	Normoxia	Hypoxia
						1	98.7572	44.4076
						2	102.704	54.5556
						3	90.0661	53.9208

## Sheet: Figure 1
	The top 33 LncRNAs differentially expressed in BMSCs under hypoxia
Fig. 1A	GeneSymbol	C1	C2	C3	H1	H2	H3
	LOC102546476	3.87586	3.90101	4.16136	4.80244	7.18415	7.20629
	Trnp1	12.0166	12.0837	12.1028	13.846	13.7457	13.6254
	RGD1566307	5.12094	5.13296	5.01694	9.83501	9.13894	9.05541
	LOC102547518	8.74941	8.74941	9.05017	9.58105	11.65	11.8986
	LOC103690546	4.49049	4.60919	4.82108	7.22562	6.30743	6.47823
	LOC100912312	3.58509	3.85134	3.826	5.40925	5.60328	5.67675
	AABR07013747.2	7.83611	7.36959	7.75608	8.32428	10.3361	10.8458
	AABR07068554.1	10.9101	10.6658	11.1863	11.6894	12.9768	13.0132
	LOC103691629	4.75312	4.71762	4.32438	7.28246	6.67094	6.31264
	AABR07026499.2	5.48761	5.69688	5.53522	6.16056	8.30918	8.35527
	LOC102551409	4.74457	4.61371	4.63817	5.16894	7.18053	6.92394
	LOC103691977	4.29307	4.37608	4.27659	6.33219	5.55817	6.06318
	LOC102555870	2.39243	2.3998	2.45859	4.9821	3.68983	3.76844
	LOC103691626	6.27062	6.2636	6.06686	8.61141	8.25092	7.81684
	AABR07045680.1	9.17265	9.13354	9.31908	9.84642	11.546	11.3914
	AABR07017208.2	5.48174	5.26383	5.75096	2.44698	2.62855	2.58675
	Ncaph	7.21664	7.01912	7.06536	5.60007	4.97156	4.93278
	Sgo2	6.35213	6.17232	6.35425	4.71656	4.43663	4.45549
	AABR07053481.1	7.25374	7.0262	7.36117	3.80846	2.85246	2.78645
	LOC102552118	8.16811	8.1059	8.21426	6.80678	6.29984	6.37598
	LOC102553043	6.64404	6.81195	6.59295	4.57523	4.43764	4.32922
	LOC102547591	8.76687	8.78884	8.83946	6.8184	6.39406	6.65885
	LOC102553514	5.27425	5.31117	5.40775	4.00851	2.82727	2.50851
	Tnn	5.80091	6.11452	6.03017	4.11237	2.95107	2.91737
	Ccdc150	5.46412	5.22247	5.53576	2.44698	2.46578	2.55765
	Tmem235	5.98871	6.10598	6.0538	3.86208	2.62286	2.5443
	AC125847.1	5.26608	5.44132	5.17476	2.44698	2.72194	3.35216
	LOC103695196	7.32907	7.3095	7.41665	5.8705	5.35248	5.22894
	LOC102548367	4.98377	5.08111	5.19934	4.22747	2.95067	2.86374
	LOC102550366	7.9764	7.96202	7.81725	6.38974	5.52852	5.51089
	Slfn4	5.27912	5.37991	5.31802	3.28912	2.53647	2.66475
	LOC102554575	5.50124	5.62378	5.45031	4.20022	3.23314	2.94094
	LOC102556240	7.93714	7.80771	7.85499	6.4743	5.80988	5.80608
Fig. 1C	Prediction of LncAABR07053481 coding capability by the coding-potential assessment tool (CPAT)
	Sequence Name	RNA size	ORF size	Ficket Score	Hexamer Score	Coding Probability	Coding Label
	AABR07053481	2372	483	0.8502	-0.00831231	0.432789	no
	Sequence Name	RNA size	ORF size	Ficket Score	Hexamer Score	Coding Probability	Coding Label
	LncTUG1	10490	333	0.789	0.00779563	0.171273	no
	Sequence Name	RNA size	ORF size	Ficket Score	Hexamer Score	Coding Probability	Coding Label
	BAX-202	522	522	1.2331	0.426011	0.916502	yes
	Sequence Name	RNA size	ORF size	Ficket Score	Hexamer Score	Coding Probability	Coding Label
	β-ACTIN	4211	387	1.2244	0.46343	0.811701	yes
Fig. 1F	The ratio of apoptotic cells in each group tested by Flow analysis
	groups	20%O2	5%O2	1%O2	0%O2
	1	5.93	10.79	40.21	59.47
	2	5.27	11.61	43.74	57.01
	3	4.48	13.56	39.63	60.21
	4	6.35	12.79	41.92	56.67
Fig. 1G	The relative expression level of LncAABR07053481 in BMSCs under different oxygen concentrations calculated by normalized the CT values
	groups	20%O2	5%O2	1%O2	0%O2
	1	1.01	0.719044	0.424119	0.187407
	2	0.991058	0.716599	0.358787	0.213059
	3	0.949579	0.732829	0.353924	0.169592
	4	0.921194	0.781832	0.427166	0.245746
Fig. 1H	The expression changes of LncAABR07053481 in Necrotic tissue of femoral head and Normal femoral head tissue calculated by normalized the CT values
	groups	Normal	SANFH
	1	1.21234	0.822905
	2	1.03266	0.697195
	3	0.955443	0.731729
	4	0.948969	0.495024
	5	1.0241	0.72649
	6	0.809649	0.886178
Fig. 1I	The relative expression level of LncAABR07053481 in BMSCs at different time after transplantation calculated by normalized the CT value
	groups	0h	24h	48h
	1	0.843393	0.795398	0.353205
	2	0.902504	0.748679	0.386707
	3	1.11824	0.800903	0.511248
	4	1.14083	0.691243	0.413419
	5	1.01675	0.807084	0.181665
	6	1.17336	0.83675	0.240867

## Sheet: Figure 2
Fig. 2A	The relative LncAABR07053481 level in BMSCs with LncAABR07053481 overexpression lentiviru and Knockdown lentiviru compared with BMSCs of NC group
	groups	Control	Oe-NC	Oe	sh-NC	sh
	1	0.973415	1.00268	12.3653	0.912189	0.0552227
	2	1.04429	1.04706	13.7646	1.04299	0.0678994
	3	0.991651	0.925647	14.2905	1.02958	0.0809287
	4	0.995643	0.994449	13.3738	0.996003	0.0493428
Fig. 2C	The ratio of apoptotic cells after knockdown of LncAABR07053481 under normoxia
	groups	Ctrl	NC	sh
	1	4.75	4.73	38.16
	2	3.5	4.87	37.34
	3	5.78	5.33	43.51
	4	5.39	5.42	39.44
Fig. 2E	The ratio of apoptotic cells in each group under hypoxia
	groups	Vec/normoxia	Vec/hypoxia	Oe/hypoxia	sh/hypoxia
	1	6.22	50.57	12.67	84.96
	2	7.72	53.14	8.56	83.73
	3	8.2	47.28	10.69	88.02
	4	11.27	51.28	11.87	74.39
Fig. 2G	The relative gray values of CASP3 normalized with control bands of western blot analysis
	groups	Vec/normoxia	Vec/hypoxia	Oe/hypoxia	sh/hypoxia
	1	0.347947	0.873111	0.671004	1.41878
	2	0.362942	0.848083	0.68061	1.37741
	3	0.324019	0.888094	0.673939	1.48761
Fig. 2H	The relative gray values of Survivin normalized with control bands of western blot analysis
	groups	Vec/normoxia	Vec/hypoxia	Oe/hypoxia	sh/hypoxia
	1	1.42609	0.543998	0.815542	0.0898941
	2	1.41422	0.51867	0.829987	0.0795255
	3	1.3932	0.528519	0.808356	0.0768535
Fig. 2I	The relative gray values of Bcl-2 normalized with control bands of western blot analysis
	groups	Vec/normoxia	Vec/hypoxia	Oe/hypoxia	sh/hypoxia
	1	1.07776	0.74068	0.857802	0.600896
	2	1.02678	0.755647	0.81985	0.626486
	3	0.959594	0.680568	0.79816	0.603794
Fig. 2K	The fluorescence intensity of DiR in the transplantation area was detected by live imaging of small animals
	groups	normal	LD	LD/Vec	LD/Oe	LD/sh
	1	0	0	2.15133	6.58633	1.05216
	2	0	0	2.10071	6.33908	0.822464
	3	0	0	2.76596	6.34036	0.892024
	4	0	0	2.64598	6.11441	0.951893
	5	0	0	2.50916	6.61333	0.715874
	6	0	0	2.49193	6.37785	0.885668
	7	0	0	2.53232	5.96048	0.677412
Fig. 2M	The rate of TUNEL positive cells in the transplanted area 48 hours after BMSCs transplantation
	groups	normal	LD	LD/Vec	LD/Oe	LD/sh
	1	0.883376	9.847	62.474	1.20648	96.0056
	2	0.781773	10.2561	63.4379	4.1841	86.1781
	3	1.26439	7.64343	60.3434	3.3171	85.1285
	4	0.687996	6.30654	66.4741	2.57773	90.2913
	5	0.865901	6.89567	54.8928	1.74482	90.2109
	6	1.44031	9.84093	60.589	2.63377	89.5538
	7	0.57158	5.09097	65.9632	2.98108	87.7254

## Sheet: Figure 3
Fig. 3A	The top 30 genes significantly differentially expressed in LncAABR07053481-overexpressing BMSCs
	GeneSymbol	Vec-1	Vec-2	Vec-3	Oe-1	Oe-2	Oe-3
	Lama5	6.79838	6.00168	6.05533	8.63844	8.68744	8.64829
	Prkcq	3.70554	3.38869	2.63365	5.29186	5.08422	5.1789
	Notch1	5.87266	5.02512	5.08476	8.25206	8.12992	8.21473
	C1qa	7.91484	7.88785	7.79856	10.0052	9.56512	9.99333
	Id2	5.5062	4.64938	4.51546	7.25926	7.47536	7.40801
	Kdm4b	5.37857	5.67002	6.44093	8.00125	7.40029	8.00984
	Tifab	4.24246	4.93733	4.9186	7.24345	6.93505	7.19549
	Celf3	6.15512	5.96539	5.75661	8.73799	8.58169	8.70299
	Gucy2c	4.0572	3.38688	2.90727	5.9604	5.99565	5.92716
	Sgo2	5.16427	4.33204	4.38023	6.79391	6.42707	6.72457
	H1foo	2.44698	2.44688	2.39281	4.95219	5.15562	5.09547
	Fam83d	9.58314	9.373	9.18117	11.1087	10.9769	11.1176
	Nsg1	10.5533	10.3305	10.2604	12.4902	12.4675	12.3747
	Gpr34	4.29675	3.66838	3.83496	6.27197	6.00006	6.24921
	Tgfbi	11.7538	11.7006	11.5308	13.2056	13.5044	13.3254
	Akr1c19	7.02208	5.8341	5.62985	3.50837	4.13525	3.84721
	Ppp2r2b	6.16808	5.8284	5.82516	4.04003	4.00033	3.88914
	Apoe	5.46631	5.06733	5.04307	2.39243	2.3998	2.45859
	Sirpd	6.59875	5.7257	5.45073	2.39243	3.34346	2.96635
	Lrp2	6.40121	5.67675	5.51483	3.57958	3.69152	3.73278
	Dpp4	5.13073	4.69706	4.88433	2.39243	2.3998	2.45859
	Asz1	5.33221	4.52446	4.75577	2.39243	2.70659	2.45859
	Prg4	6.8402	6.23168	6.04394	4.36526	4.41172	4.23965
	Btc	6.14653	5.25255	5.23264	3.41734	3.56494	3.46554
	Akr1cl	9.07609	8.57689	8.35831	6.58156	7.09111	6.82019
	Sult1a1	8.14543	7.14562	7.29181	5.61636	5.61351	5.62313
	Trhde	4.99707	4.28375	4.06509	2.39243	2.3998	2.45859
	Gna14	7.6784	7.48976	7.16243	5.48508	5.53695	5.52308
	Cyb561	6.25178	5.40433	5.22049	3.58792	3.50278	3.62367
	Slc4a4	8.00807	7.48298	7.75636	5.90322	5.87027	5.782
Fig. 3D	The relative Notch1 level in BMSCs with LncAABR07053481 overexpression lentiviru compared with BMSCs of NC group
	groups	Hypoxia+NC	Hypoxia+OE
	1	0.99608	10.8103
	2	1.39991	11.6184
	3	0.717143	9.76984
Fig. 3F	The relative gray values of Notch1 normalized with control bands of western blot analysis
	groups	Hypoxia+NC	Hypoxia+OE
	1	0.3928	1.02546
	2	0.377254	1.05815
	3	0.395477	1.08872
Fig. 3G	The relative gray values of NICD1 normalized with control bands of western blot analysis
	groups	Hypoxia+NC	Hypoxia+OE
	1	0.37571	0.958034
	2	0.389128	0.960892
	3	0.366297	0.962848
Fig. 3I	The ratio of apoptotic cells in each group tested by Flow analysis
	groups	normoxia+NC	hypoxia+NC	hypoxia+OE3481	hypoxia+OE 3481+sh Notch1	hypoxia+sh 3481	hypoxia+sh 3481+OE NICD
	1	7.55	48.02	10.04	87.97	84.39	11.78
	2	6.35	50.93	10.81	84.48	79.89	14.05
	3	9	56.55	11.97	87.43	82.96	11.45
Fig. 3K	The relative gray values of Notch1 normalized with control bands of western blot analysis
	groups	normoxia+NC	hypoxia+NC	hypoxia+OE3481	hypoxia+OE 3481+sh Notch1	hypoxia+sh 3481	hypoxia+sh 3481+OE NICD
	1	1.22519	0.460866	1.08657	0.0139921	0.31751	0.290035
	2	1.18398	0.480163	1.05398	0.0126912	0.304795	0.273806
	3	1.14097	0.448708	0.993165	0.0117357	0.326821	0.30023
Fig. 3L	The relative gray values of NICD1 normalized with control bands of western blot analysis
	groups	normoxia+NC	hypoxia+NC	hypoxia+OE3481	hypoxia+OE 3481+sh Notch1	hypoxia+sh 3481	hypoxia+sh 3481+OE NICD
	1	0.473768	0.116487	0.465612	0.0146895	0.00753608	1.04616
	2	0.453665	0.120346	0.445863	0.00864084	0.0133373	1.02565
	3	0.445694	0.112746	0.447865	0.0116131	0.00966644	1.01163
Fig. 3M	The relative gray values of Survivin normalized with control bands of western blot analysis
	groups	normoxia+NC	hypoxia+NC	hypoxia+OE3481	hypoxia+OE 3481+sh Notch1	hypoxia+sh 3481	hypoxia+sh 3481+OE NICD
	1	1.01051	0.463038	1.01927	0.311676	0.419247	0.890042
	2	0.990406	0.434094	1.02914	0.33169	0.422426	0.886245
	3	1.00143	0.453686	0.991246	0.302275	0.409936	0.871335
Fig. 3N	The relative gray values of Bcl-2 normalized with control bands of western blot analysis
	groups	normoxia+NC	hypoxia+NC	hypoxia+OE3481	hypoxia+OE 3481+sh Notch1	hypoxia+sh 3481	hypoxia+sh 3481+OE NICD
	1	0.847285	0.311281	0.542812	0.180069	0.0227179	0.879223
	2	0.867387	0.340225	0.50985	0.163066	0.0317774	0.84126
	3	0.856642	0.316892	0.581218	0.15847	0.0441834	0.851163

## Sheet: Figure 4
Fig. 4D	The relative activity of Luciferase in each group
	groups	LncAABR07053481-WT		LncAABR07053481-MUT
		miR-664-2-5p(-)	miR-664-2-5p(+)	miR-664-2-5p(-)	miR-664-2-5p(+)
	1	0.962365	0.319533	1.01421	0.972373
	2	1.03476	0.329621	1.00794	1.0168
	3	1.01349	0.285403	0.968985	0.986278
	4	1.01578	0.34955	1.01481	1.03743
	5	1.00992	0.318571	0.97697	0.986388
Fig. 4E	The relative activity of Luciferase in each group
	groups	Notch1-WT		Notch1-MUT
		miR-664-2-5p(-)	miR-664-2-5p(+)	miR-664-2-5p(-)	miR-664-2-5p(+)
	1	0.981346	0.241371	0.999962	0.99339
	2	0.979217	0.262785	0.976154	1.02346
	3	1.03312	0.239714	0.952851	1.02168
	4	0.994302	0.288542	0.988253	0.994503
	5	0.999639	0.301942	1.00183	1.00405
Fig. 4F	RIP retrieve ratio (LncAABR07053481)
	groups	IgG			anti-AGO2
		Vec	Oe miR-664-2-5p	sh miR-664-2-5p	Vec	Oe miR-664-2-5p	sh miR-664-2-5p
	1	0.994107	1.02537	0.977147	3.1326	5.85935	1.00679
	2	0.977385	1.00543	1.02149	3.15048	5.91883	0.988775
	3	0.972178	0.969841	1.03871	3.11313	5.84559	0.98971
	4	0.990551	0.97965	1.01999	3.08769	5.86644	0.975921
Fig. 4G	RIP retrieve ratio (Notch1)
	groups	IgG			anti-AGO2
		Vec	Oe miR-664-2-5p	sh miR-664-2-5p	Vec	Oe miR-664-2-5p	sh miR-664-2-5p
	1	1.00724	1.01631	0.982456	4.5839	7.79932	0.983979
	2	1.02575	0.999258	0.98299	4.58133	7.75145	1.01652
	3	1.01365	1.03284	0.9705	4.63455	7.78022	0.994364
	4	0.996523	1.00326	1.0226	4.60834	7.77321	0.996625
Fig. 4H	Relative enrichment of LncAABR07053481
	groups	Control	Vec	Oe LncAABR07053481	Oe Notch1 mRNA 3'UTR
	1	1.00606	0.180008	13.2905	0.0396698
	2	0.985927	0.342108	13.1481	0.0275589
	3	0.977301	0.244997	13.2502	0.0227929
	4	1.09904	0.251416	13.2834	0.0408144
Fig. 4I	Relative enrichment of Notch1
	groups	Control	Vec	Oe LncAABR07053481	Oe Notch1 mRNA 3'UTR
	1	1.051	6.25674	0.152381	15.1299
	2	0.989658	6.01576	0.137356	15.0423
	3	0.868786	6.1095	0.187697	14.9589
	4	1.08725	6.15248	0.156647	14.946

## Sheet: Figure 5
Fig. 5A	The relative expression level of LncAABR07053481 in BMSCs
	hypoxia	È	È	È	È	È
	Vec	–	È	–	–	–
	Oe AABR07053481	–	–	È	È	È
	Oe miR-664-2-5p	–	–	–	È	È
	Oe NICD1	–	–	–	–	È
	1	0.19756	0.191296	14.5111	13.8734	13.9957
	2	0.174781	0.181654	14.429	13.5145	14.2646
	3	0.246648	0.173617	14.4513	13.8148	13.972
	4	0.218494	0.253717	14.0947	13.7646	14.1636
Fig. 5B	The relative expression level of miR-664-2-5p in BMSCs
	hypoxia	È	È	È	È	È
	Vec	–	È	–	–	–
	Oe AABR07053481	–	–	È	È	È
	Oe miR-664-2-5p	–	–	–	È	È
	Oe NICD1	–	–	–	–	È
	1	3.71271	4.0569	3.82764	17.0591	16.3122
	2	4.09148	3.94605	3.99024	15.8348	16.06
	3	4.10819	3.57435	4.07135	17.0744	16.6557
	4	3.81608	4.21263	3.61032	16.6574	17.8641
Fig. 5C	The relative expression level of NICD1 in BMSCs
	hypoxia	È	È	È	È	È
	Vec	–	È	–	–	–
	Oe AABR07053481	–	–	È	È	È
	Oe miR-664-2-5p	–	–	–	È	È
	Oe NICD1	–	–	–	–	È
	1	0.846294	0.777252	7.85484	2.15693	26.7323
	2	0.733034	0.971491	8.60527	2.08065	26.802
	3	0.743943	0.783261	7.69195	3.07739	26.1289
	4	0.989263	0.729206	8.37953	2.38686	26.8987
Fig. 5E	The relative gray values of Notch1 normalized with control bands of western blot analysis
	hypoxia	È	È	È	È	È
	Vec	–	È	–	–	–
	Oe AABR07053481	–	–	È	È	È
	Oe miR-664-2-5p	–	–	–	È	È
	Oe NICD1	–	–	–	–	È
	1	0.254806	0.252779	1.03565	0.340979	0.506581
	2	0.268458	0.236331	0.979162	0.301615	0.515953
	3	0.280551	0.262495	1.00392	0.304731	0.474384
Fig. 5F	The relative gray values of NICD1 normalized with control bands of western blot analysis
	hypoxia	È	È	È	È	È
	Vec	–	È	–	–	–
	Oe AABR07053481	–	–	È	È	È
	Oe miR-664-2-5p	–	–	–	È	È
	Oe NICD1	–	–	–	–	È
	1	0.129258	0.154223	1.03225	0.257992	1.54276
	2	0.13266	0.117581	0.997446	0.215264	1.4784
	3	0.102807	0.123098	1.09535	0.241612	1.49152
Fig. 5H	The ratio of apoptotic cells in each group tested by Tunel/DAPI
	hypoxia	È	È	È	È	È
	Vec	–	È	–	–	–
	Oe AABR07053481	–	–	È	È	È
	Oe miR-664-2-5p	–	–	–	È	È
	Oe NICD1	–	–	–	–	È
	1	51.9124	48.1463	8.51252	60.7298	4.77548
	2	44.2772	46.2299	10.1279	56.2898	8.086
	3	48.3435	51.1418	8.0695	61.5989	5.69621

## Sheet: Figure 6
Fig. 6B	The number of trabeculae (Tb.N)
	groups	Normal	LD	LD/Vec	LD/Oe	LD/sh
	1	3.01998	0.656152	1.35021	2.89336	0.484188
	2	3.08099	0.510998	0.963132	2.56555	0.715347
	3	3.16697	0.416349	1.20638	2.86907	0.777142
	4	2.68213	0.399367	1.368	2.55674	0.800463
	5	3.10706	0.575603	1.19823	2.4331	0.708749
	6	2.94217	0.409223	1.19532	2.82433	0.831017
Fig. 6C	The trabecular thickness (Tb.Th)
	groups	Normal	LD	LD/Vec	LD/Oe	LD/sh
	1	0.298898	0.0689212	0.123226	0.312595	0.0709582
	2	0.283654	0.0570203	0.115774	0.325646	0.0771745
	3	0.285437	0.0549082	0.124198	0.277676	0.069872
	4	0.284137	0.0622793	0.144733	0.292635	0.0714885
	5	0.312066	0.0535266	0.0940614	0.292931	0.0820344
	6	0.307824	0.0387462	0.115384	0.299396	0.0430094
Fig. 6D	The volume fraction of new bone tissue (BV/TV)
	groups	Normal	LD	LD/Vec	LD/Oe	LD/sh
	1	60.7943	18.5301	34.2113	58.6075	29.7694
	2	62.5129	19.2644	34.8211	61.6818	30.4401
	3	60.4365	21.855	37.6168	59.1426	26.2199
	4	60.7631	20.082	36.0429	60.8989	27.6974
	5	65.1932	20.4897	34.7776	56.066	28.8391
	6	59.4807	20.6691	29.3374	57.3212	31.4473
Fig. 6G	Relative fluorescence intensity of Runx2
	groups	Normal	LD	LD/Vec	LD/Oe	LD/sh
	1	1.01626	0.0850457	0.327324	3.93999	0.0846728
	2	0.99091	0.078179	0.303042	3.93964	0.15435
	3	1.0087	0.0611679	0.339879	4.05115	0.102532
	4	1.00126	0.086571	0.326558	3.98618	0.114948
	5	1.03741	0.103607	0.28893	3.97337	0.140721
	6	0.989461	0.09564	0.314167	3.95193	0.133067
Fig. 6H	Relative fluorescence intensity of OPN
	groups	Normal	LD	LD/Vec	LD/Oe	LD/sh
	1	1.01131	0.119964	0.40859	3.27132	0.207098
	2	0.982226	0.136723	0.40685	3.30919	0.17519
	3	1.01414	0.107303	0.370065	3.28705	0.181577
	4	1.00713	0.114586	0.376428	3.35835	0.161859
	5	1.04209	0.0946585	0.387643	3.23659	0.154894
	6	0.999817	0.1049	0.410739	3.2633	0.197325

## Sheet: Supplementary data
SANFH animal model
Animal	treatment conditions								mortality rate（%）	Success rate（%）
SD rats/adult/male (500–600) g	1 day	2 day	3 day	4 day	5 day	6 day	7 day	8 day
	LPS (2 mg/kg, iv）	LPS (2 mg/kg, iv）+GC (60 mg/kg, im)	GC (60 mg/kg, im)	GC (60 mg/kg, im)	GC (60 mg/kg, im)	GC (60 mg/kg, im)	GC (60 mg/kg, im)	GC (60 mg/kg, im)	30-35	65-70
note：LPS: lipopolysaccharides, GC: methylprednisolone, iv: intravenous injection, im: intramuscular injection.
